# Supplementary material for: Early disruption of photoreceptor cell architecture and loss of vision in a humanized pig model of usher syndromes
Source: EMBO Mol Med. 2022 Mar 7;14(4):e14817. doi: 10.15252/emmm.202114817 (PMC8988205; doi:10.15252/emmm.202114817)
Supplement: Supplementary file 5 — Movie EV3 [file EMMM-14-e14817-s007.zip]

Archive with 5 entries (4 files):
- EMM-2021-14817-V3-Movie_EV3.docx
- __MACOSX/
- __MACOSX/._EMM-2021-14817-V3-Movie_EV3.docx
- EMM-2021-14817-V3-Movie_EV3.mp4
- __MACOSX/._EMM-2021-14817-V3-Movie_EV3.mp4
